# Supplementary material for: Fungal Communication Requires the MAK-2 Pathway Elements STE-20 and RAS-2, the NRC-1 Adapter STE-50 and the MAP Kinase Scaffold HAM-5
Source: PLoS Genet. 2014 Nov 20;10(11):e1004762. doi: 10.1371/journal.pgen.1004762 (PMC4239118; doi:10.1371/journal.pgen.1004762)
Supplement: Table S1 — AP-MS analysis of the MAK-2 pathway. (XLSX) [file pgen.1004762.s007.xlsx]

## Sheet: Tabelle1
common background frequently detected in mock purifications
likely background (or interaction only with a subset of bait proteins)
potentially interesting candidates of the MAK-2 cascade, but some of these hits may be background
nucelear import/export machinery that interacts only with MAK-2
mutants previously shown to display cell fusion defects
identified in this study as (putative) MAK-2 pathway component
central MAK-2 module components
																								GFP
	MAK2-GFP		MAK2-GFP		MEK2-GFP		MEK2-GFP		NRC1-GFP		NRC1-GFP		STE50-GFP		STE50-GFP		STE20-GFP		purification 1		purification 2		purification 3		purification 4		purification 5		purification 6
NCU number and Description	ΣCoverage	Σ# Unique Peptides	ΣCoverage	Σ# Unique Peptides	ΣCoverage	Σ# Unique Peptides	ΣCoverage	Σ# Unique Peptides	ΣCoverage	Σ# Unique Peptides	ΣCoverage	Σ# Unique Peptides	ΣCoverage	Σ# Unique Peptides	ΣCoverage	Σ# Unique Peptides	ΣCoverage	Σ# Unique Peptides	ΣCoverage	Σ# Unique Peptides	ΣCoverage	Σ# Unique Peptides	ΣCoverage	Σ# Unique Peptides	ΣCoverage	Σ# Unique Peptides	ΣCoverage	Σ# Unique Peptides	ΣCoverage	Σ# Unique Peptides
NCU00018 | Neurospora crassa OR74A (finished) cell division control protein Cdc48 (825 aa) [MASS=90571]	16.02	11	8.74	5	16.87	12	6.19	5	12.14	7	9.34	6	12.62	9	23.2	10	6.31	4	10.56	6	22.45	13	22.45	13	17.96	12	34.47	19	9.34	6
NCU00021 | Neurospora crassa OR74A (finished) hypothetical protein (1283 aa) [MASS=142558]	2.65	2			3.98	3	2.65	2					1.87	2
NCU00040 | Neurospora crassa OR74A (finished) eukaryotic translation initiation factor 3 110 kDa subunit (1060 aa) [MASS=120242]	6.89	6			8.69	7	5	4	9.35	8			4.34	4	24.93	8	4.34	4	9.35	7	15.11	12	10.01	8	9.35	7	15.11	12	8.4	6
NCU00104 | Neurospora crassa OR74A (finished) heat shock protein 98 (928 aa) [MASS=103181]	6.58	6			5.07	5			6.58	6	4.5	2	9.28	7	13.05	2	2.8	3	11.33	8			8.52	7	15.32	10	8.31	7	6.47	6
NCU00137 | Neurospora crassa OR74A (finished) ssDNA binding protein (153 aa) [MASS=16796]	20.39	2	20.39	2					20.39	2
NCU00202 | Neurospora crassa OR74A (finished) coronin-6 (607 aa) [MASS=66347]									7.59	4			13.2	5
NCU00258 | Neurospora crassa OR74A (finished) cytoplasmic ribosomal protein-15 (203 aa) [MASS=22872]			8.42	2	27.23	4			15.35	2			37.62	5	19.8	2	8.42	2	48.02	6	38.12	5	48.02	7	29.21	5	48.02	7	45.05	6
NCU00294 | Neurospora crassa OR74A (finished) 60S ribosomal protein L10a (218 aa) [MASS=24126]			12.9	2	12.9	2													18.89	3	36.41	6	29.95	5	29.95	5	36.41	6	36.41	6
NCU00340 | Neurospora crassa OR74A (finished) protoperithecium-1 (723 aa) [MASS=79712]	5.91	4	12.19	8
NCU00405 | Neurospora crassa OR74A (finished) glycyl-tRNA synthetase 1 (733 aa) [MASS=81817]					5.74	3			6.83	4			15.16	8	22.27	2	4.78	3			6.83	4	6.83	4	12.16	7	8.33	5	5.46	3
NCU00413 | Neurospora crassa OR74A (finished) 60S ribosomal protein L2 (255 aa) [MASS=27356]	10.63	3			17.32	4	9.84	3							15.83	2			17.72	3	20.08	5	32.68	5	20.08	5	33.46	6	33.46	6
NCU00422 | Neurospora crassa OR74A (finished) curved DNA-binding protein (411 aa) [MASS=44776]			11.71	3	7.8	2			11.71	3									11.71	3			16.83	5			19.27	7	20	7
NCU00455 | Neurospora crassa OR74A (finished) mapkkk cascade protein kinase regulator STE50 (481 aa) [MASS=52108]	18.23	5	21.46	6	38.54	13	28.75	12	41.46	14	57.08	20	33.96	10	57.71	15	27.08	8
NCU00464 | Neurospora crassa OR74A (finished) 60S ribosomal protein L32 (132 aa) [MASS=14965]	15.27	2	28.24	3	33.59	4													28.24	3			15.27	2	28.24	3	33.59	4	20.61	2
NCU00475 | Neurospora crassa OR74A (finished) 40S ribosomal protein S18 (157 aa) [MASS=17768]			30.77	6	14.74	2	12.18	2			12.82	3	17.95	4	20.51	3			42.31	8	38.46	7	38.46	7	32.69	6	38.46	7	28.21	5
NCU00488 | Neurospora crassa OR74A (finished) protein phosphatase PP2A regulatory subunit A (625 aa) [MASS=69007]	4.49	2			4.49	2			8.01	4	8.01	4	7.05	3	19.07	3	5.13	2
NCU00489 | Neurospora crassa OR74A (finished) cytoplasmic ribosomal protein-10 (263 aa) [MASS=28667]	37.4	9	41.22	9	34.35	8	37.79	8	27.1	6	33.59	7	13.74	3	37.4	4	13.74	3	48.85	10	48.47	11	59.54	13	44.27	10	61.45	15	40.84	9
NCU00573 | Neurospora crassa OR74A (finished) hypothetical protein (749 aa) [MASS=81666]			5.61	4	2.81	2					4.28	3	2.81	2	7.09	2			4.14	3
NCU00575 | Neurospora crassa OR74A (finished) glucokinase (531 aa) [MASS=57879]			13.02	5	7.92	3			4.91	2			11.89	5					5.75	2			12.45	4	18.11	7	13.02	5	26.79	11
NCU00618 | Neurospora crassa OR74A (finished) 40S ribosomal protein S27 (83 aa) [MASS=8898]	29.27	2	29.27	2							29.27	2							29.27	2	29.27	2			29.27	2			29.27	2
NCU00627 | Neurospora crassa OR74A (finished) hypothetical protein (570 aa) [MASS=67811]	8.44	5			4.57	2			11.78	6	15.29	8	30.76	5
NCU00629 | Neurospora crassa OR74A (finished) 6-phosphofructokinase (846 aa) [MASS=92203]	10.77	8	13.37	10	15.03	10	8.4	7	7.1	6	4.26	3	11.24	8	33.96	7	4.97	4	20.47	13	2,2,9	2	24.38	16	18.7	12	15.15	11	22.01	15
NCU00634 | Neurospora crassa OR74A (finished) ribosomal protein L14 (143 aa) [MASS=15853]	20.42	3	38.73	5	18.31	2											20.42	3	26.06	3	14.79	2	12.68	2	20.42	3	38.73	5	18.31	2
NCU00692 | Neurospora crassa OR74A (finished) chaperone dnaK (572 aa) [MASS=61113]					13.13	6							12.61	6					4.9	2			5.25	2					13.13	6
NCU00726 | Neurospora crassa OR74A (finished) cyclosporin-resistant-1 (224 aa) [MASS=24064]			12.11	2	23.77	4	17.49	3	17.49	3	18.39	3	43.5	2	47.98	2			11.66	2	12.11	2	18.39	3	27.35	5	27.35	5	23.77	4
NCU00743 | Neurospora crassa OR74A (finished) glycogen debranching enzyme (1562 aa) [MASS=175689]	2.37	3			1.6	2			2.63	3							4.23	6	3.33	4			3.72	4	6.14	2			4.8	6
NCU00772 | Neurospora crassa OR74A (finished) serine/threonine-protein kinase 24, MST1 (809 aa) [MASS=90493]					5.12	3			15.35	9	5.12	3
NCU00775 | Neurospora crassa OR74A (finished) isocitrate dehydrogenase subunit 1 (386 aa) [MASS=42078]	30.65	9	37.92	12	22.6	7	19.74	6	19.74	6	21.82	7	20.52	7	30.65	6	15.58	5	37.92	11	31.43	8	19.74	6	37.92	11	31.43	8	19.74	5
NCU00793 | Neurospora crassa OR74A (finished) trehalose phosphate synthase (930 aa) [MASS=105164]	4.84	4			8.5	6			5.27	4
NCU00880 | Neurospora crassa OR74A (finished) phospholipase A-2-activating protein (810 aa) [MASS=87849]	3.71	2			3.71	2							2.84	2
NCU00884 | Neurospora crassa OR74A (finished) NAD dependent epimerase/dehydratase (417 aa) [MASS=46599]			14.18	5	11.78	4											14.18	5	11.78	4			11.78	4	20.6	7	0	0	14.18	5
NCU00914 | Neurospora crassa OR74A (finished) serine/threonine protein kinase (1018 aa) [MASS=111347]									2.95	2
NCU00915 | Neurospora crassa OR74A (finished) aspartyl-tRNA synthetase (595 aa) [MASS=65115]	4.88	3			10.44	6	7.58	4	11.45	6			17.34	10	21.04	9	9.26	5	9.43	5	15.66	8	10.94	5	9.43	5	15.66	8	5.22	3
NCU00935 | Neurospora crassa OR74A (finished) hypothetical protein (582 aa) [MASS=60863]	6.37	3			14.8	7													7.06	3			16.36	5	6.37	3			14.8	7
NCU00951 | Neurospora crassa OR74A (finished) inorganic pyrophosphatase (445 aa) [MASS=48741]	5.41	3			3.83	2			3.83	2			11.26	4	11.26	4			9.23	3			9.23	3	11.04	4	7.21	2
NCU01021 | Neurospora crassa OR74A (finished) eukaryotic translation initiation factor 3 subunit EifCf (370 aa) [MASS=39694]									8.67	3							6.5	2
NCU01195 | Neurospora crassa OR74A (finished) amination-deficient (455 aa) [MASS=48853]	11.45	4			13.66	5	11.45	4	13.88	5	11.45	4	22.25	7	35.02	5	13.88	5	28.85	10	47.14	14	46.26	14	28.85	10	47.14	14	21.59	8
NCU01197 | Neurospora crassa OR74A (finished) cell wall biogenesis protein phosphatase Ssd1 (1366 aa) [MASS=149135]	7.91	7			7.25	6			8.79	7			7.18	7	20.15	4	2.56	3	4.25	4			6.96	5	4.44	5			6.15	6
NCU01207 | Neurospora crassa OR74A (finished) vacuolar membrane ATPase-1 (608 aa) [MASS=67121]	3.62	2			8.57	4			8.57	4			16.31	7	17.63	2			14.99	7			15.82	7	20.08	10	12.52	6	17.46	8
NCU01221 | Neurospora crassa OR74A (finished) 60S ribosomal protein L16 (203 aa) [MASS=22901]					12.87	3			15.84	4							12.38	3	14.36	3			13.37	3	21.29	5	18.32	4
NCU01224 | Neurospora crassa OR74A (finished) 26S protease regulatory subunit 4 (460 aa) [MASS=50970]			9.37	3
NCU01227 | Neurospora crassa OR74A (finished) succinyl-CoA ligase alpha-chain (334 aa) [MASS=34738]	9.91	3			9.91	3	5.11	2	9.91	3					12.61	2	9.91	3					5.11	2	9.91	3
NCU01249 | Neurospora crassa OR74A (finished) importin alpha subunit (549 aa) [MASS=59696]	8.43	4	7.12	3
NCU01272 | Neurospora crassa OR74A (finished) mitochondrial presequence protease (1013 aa) [MASS=112824]	2.87	2			2.87	2											4.25	3
NCU01317 | Neurospora crassa OR74A (finished) 60S ribosomal protein L12 (166 aa) [MASS=17693]	16.97	2	20.61	3	16.97	2			26.06	3	20.61	3	18.79	2	28.48	1	16.97	2	47.88	5	18.79	2	38.18	4	31.52	5	29.09	3	16.36	2
NCU01318 | Neurospora crassa OR74A (finished) protein transporter sec-23 (776 aa) [MASS=86278]					7.35	4			4.77	3			14.97	8	24.52	2	13.03	7
NCU01328 | Neurospora crassa OR74A (finished) transketolase (687 aa) [MASS=75158]	8.6	4			8.6	4	10.5	5	10.5	5			27.84	14	34.69	6	12.54	6	6.85	3	5.54	3	11.22	6	12.24	6	24.34	12	8.6	4
NCU01369 | Neurospora crassa OR74A (finished) ATP-dependent RNA helicase ded-1 (689 aa) [MASS=72055]	13.52	8	4.65	2	14.68	8	6.25	3	18.9	9	4.65	2	15.41	9	37.21	10	11.63	7	8.43	4	12.06	6	8.14	4	9.01	5	12.06	6	9.16	5
NCU01429 | Neurospora crassa OR74A (finished) phosphoserine aminotransferase (430 aa) [MASS=46463]	25.64	7	19.11	5									6.76	2	29.84	2							14.45	4	10.02	3	25.64	7	19.11	5
NCU01438 | Neurospora crassa OR74A (finished) nucleosome assembly protein (408 aa) [MASS=46308]	3.69	2			3.69	2			3.69	2			9.09	3					26.29	6	4.91	2	16.95	6	25.55	9	14.01	5	19.9	7
NCU01439 | Neurospora crassa OR74A (finished) D-3-phosphoglycerate dehydrogenase 1 (467 aa) [MASS=50995]	10.3	4			12.45	4	7.94	3	14.38	5			17.6	8	45.06	7			12.66	5	15.24	5	9.01	3	12.66	5	15.24	5	8.15	3
NCU01440 | Neurospora crassa OR74A (finished) class V myosin (1595 aa) [MASS=181015]	9.16	12	20.58	26	3.64	5			4.64	6					24.72	2	1.94	2
NCU01452 | Neurospora crassa OR74A (finished) 40S ribosomal protein S1 (257 aa) [MASS=29069]	21.88	5	14.45	3	17.97	4	21.88	5	21.88	5	8.2	2	21.09	5	48.83	3	8.2	2	24.61	5	17.97	4	42.19	9	27.73	6	48.83	12	12.11	3
NCU01528 | Neurospora crassa OR74A (finished) glyceraldehyde-3-phosphate dehydrogenase-1 (339 aa) [MASS=36292]	37.87	10	41.72	12	46.15	11	36.09	10	38.17	10	41.72	12	61.24	15	67.16	12	18.05	6	20.41	5	33.43	10	49.7	12	34.62	11	49.41	13	38.76	11
NCU01546 | Neurospora crassa OR74A (finished) coproporphyrinogen III oxidase (410 aa) [MASS=46590]	5.87	2			8.8	3							8.8	3
NCU01550 | Neurospora crassa OR74A (finished) adenylate kinase cytosolic (279 aa) [MASS=30285]																	7.19	2
NCU01589 | Neurospora crassa OR74A (finished) heat shock protein 60 (575 aa) [MASS=60489]	31.88	13	29.27	13	8.89	4	14.81	6	6.79	3	5.05	2	16.9	7	31.01	6	18.99	8	14.63	6	27.18	11	16.9	7	14.63	6	27.18	11	9.41	4
NCU01596 | Neurospora crassa OR74A (finished) 26S proteasome non-ATPase regulatory subunit 11 (425 aa) [MASS=47921]	5.66	2	5.42	2
NCU01632 | Neurospora crassa OR74A (finished) pentafunctional AROM polypeptide (1564 aa) [MASS=170231]	2.11	3			4.09	6			2.75	4			5.95	8	19.07	3	2.75	4
NCU01666 | Neurospora crassa OR74A (finished) acetolactate synthase small subunit (331 aa) [MASS=35787]	10.61	2			15.45	3
NCU01680 | Neurospora crassa OR74A (finished) plasma membrane ATPase-1 (921 aa) [MASS=99886]	8.7	6	10.54	8	3.8	3	4.02	3	3.8	3	2.39	2	5.11	4	20.87	6	6.2	5			2.39	2			6.3	6			3.8	3
NCU01692 | Neurospora crassa OR74A (finished) mitochondrial citrate synthase (470 aa) [MASS=51988]					16.2	7	4.9	2	11.09	5			18.12	8	33.9	5	9.17	4	11.94	5	6.61	3	5.97	2	11.94	5	6.61	3	11.73	5
NCU01702 | Neurospora crassa OR74A (finished) nuclear pore protein (1162 aa) [MASS=125838]	4.22	4	4.22	4
NCU01754 | Neurospora crassa OR74A (finished) alcohol dehydrogenase I (354 aa) [MASS=37443]	11.05	3			14.16	4	15.01	4	15.58	4	18.7	5	28.61	7	23.23	5	10.2	3	22.95	6	30.59	8	22.95	6	30.59	8	32.01	8	20.68	6
NCU01768 | Neurospora crassa OR74A (finished) hypothetical protein (1049 aa) [MASS=121929]	4.1	3			3.53	3							1.62	2
NCU01789 | Neurospora crassa OR74A (finished) IDC1-related protein HAM5 (1687 aa) [MASS=184025]	7.47	9	12.1	16	19.69	24	15.54	20	13.58	16	35.41	46					28.35	25
NCU01820 | Neurospora crassa OR74A (finished) exportin-1 (1079 aa) [MASS=123769]	3.06	2
NCU01823 | Neurospora crassa OR74A (finished) two-component sensor protein histidine protein kinase (2558 aa) [MASS=282110]	1.6	3
NCU01843 | Neurospora crassa OR74A (finished) T-complex protein 1 subunit gamma (541 aa) [MASS=59536]	4.44	2					3.15	2	4.44	2			5.93	3					8.89	5			8.33	4	15.19	7	10	5	13.33	6
NCU01918 | Neurospora crassa OR74A (finished) ARP2/3 complex 20 kDa subunit (210 aa) [MASS=24188]	20.1	3			20.1	3			15.79	2
NCU01939 | Neurospora crassa OR74A (finished) nonsense-mediated mRNA decay protein (1048 aa) [MASS=119494]	3.92	3							5.35	4			2.1	2	12.99	3	2.58	2
NCU01948 | Neurospora crassa OR74A (finished) ribosomal protein Srp1 (161 aa) [MASS=18214]	16.25	2			16.88	2	8.75	2					12.63	3	30	3			34.38	5	23.13	3	28.13	4	38.75	6
NCU01949 | Neurospora crassa OR74A (finished) 40S ribosomal protein S9 (191 aa) [MASS=21806]	20	4	12.63	2	20	4	20	4	20	4	19.47	4					20	4	34.21	8	24.21	5	23.68	4	22.63	5	31.58	6	11.05	2
NCU01956 | Neurospora crassa OR74A (finished) cytoskeleton assembly control protein Sla2 (1054 aa) [MASS=118952]	9.31	7			5.51	4							6.55	5	25.64	2
NCU01965 | Neurospora crassa OR74A (finished) valyl-tRNA synthetase (1051 aa) [MASS=118431]	0	0	4.19	3	5.9	5							3.43	3					2.48	2	2.19	2	2.48	2			4.19	3	5.9	5
NCU01985 | Neurospora crassa OR74A (finished) sulfate adenylyltransferase (574 aa) [MASS=64461]	10.99	5	0	0	9.08	4	3.84	2	13.61	6			27.4	12	17.63	4	5.41	3	17.28	7	7.5	4			10.82	5	17.28	7	5.58	3
NCU01992 | Neurospora crassa OR74A (finished) coatomer subunit gamma (917 aa) [MASS=100939]	3.71	3							8.41	7			3.82	3	30.02	3	3.82	3
NCU02003 | Neurospora crassa OR74A (finished) translation elongation factor-1 (461 aa) [MASS=49672]	14.35	6	33.04	12	25	9	22.83	10	21.52	8	31.52	11	22.83	9	54.78	12	13.04	6	14.35	6	19.35	8	42.39	13	32.61	12	43.91	14	34.13	13
NCU02011 | Neurospora crassa OR74A (finished) importin subunit beta-1 (877 aa) [MASS=96322]	7.99	6	4.34	3
NCU02044 | Neurospora crassa OR74A (finished) GTP-binding protein (396 aa) [MASS=43900]	6.33	2			10.63	3			10.63	3							8.86	3
NCU02075 | Neurospora crassa OR74A (finished) heat shock protein 70 (586 aa) [MASS=63509]	6.67	2	9.57	4	11.11	4	9.74	4	13.33	5	11.79	5	24.62	10	41.2	9	10.94	4	14.7	6	12.14	5	28.03	11	23.08	10	27.86	11	12.14	5
NCU02134 | Neurospora crassa OR74A (finished) transcription factor (881 aa) [MASS=97597]	4.43	3			6.02	4			3.41	2			8.3	6	8.41	3			7.61	6			6.82	4			7.84	5	13.75	10
NCU02136 | Neurospora crassa OR74A (finished) transaldolase (301 aa) [MASS=32772]			23.67	6	21.67	6	16	4	7	2			18.33	5	23	6			29	8	21	6	21	6	23.67	6	21.67	6	21.67	6
NCU02181 | Neurospora crassa OR74A (finished) 40S ribosomal protein S4 (262 aa) [MASS=29596]	15.71	4			11.49	3	11.11	3	10.73	3	16.48	4	22.22	5	23.3	3	8.81	2	38.31	8	19.92	5	40.23	8	27.2	6	46.36	10	6.51	2
NCU02193 | Neurospora crassa OR74A (finished) cellular filament polypeptide (571 aa) [MASS=62263]	33.68	16	40.35	19	31.4	14	33.51	16	28.42	13	34.74	16	41.05	17	35.61	9	9.82	4	19.65	9	27.37	13	33.51	15	38.77	18	40.53	19	33.68	15
NCU02207 | Neurospora crassa OR74A (finished) T-complex protein 1 subunit beta (531 aa) [MASS=56918]					6.04	2			11.32	4					34.15	2	5.09	2
NCU02208 | Neurospora crassa OR74A (finished) eukaryotic translation initiation factor 3 (748 aa) [MASS=85566]	9.24	5			9.37	6	3.88	2	9.24	5			11.51	6	31.59	4	5.76	3	5.76	3	4.69	3	16.47	9	6.83	4	17.94	9	5.35	3
NCU02224 | Neurospora crassa OR74A (finished) 26S proteasome non-ATPase regulatory subunit 3 (553 aa) [MASS=61629]					6.7	3			7.61	3			6.88	3
NCU02252 | Neurospora crassa OR74A (finished) phosphoglycerate mutase (520 aa) [MASS=56817]	4.62	2			10.21	4	6.94	3	7.32	3			22.93	12	39.5	4	6.94	3	4.82	2			6.94	3	8.86	4	18.69	8	9.63	4
NCU02256 | Neurospora crassa OR74A (finished) exosome complex exonuclease Rrp6 (823 aa) [MASS=92684]	6.93	4							3.65	2					17.88	2
NCU02260 | Neurospora crassa OR74A (finished) 26S protease regulatory subunit 6B (422 aa) [MASS=46931]			6.65	3							2.38	2
NCU02263 | Neurospora crassa OR74A (finished) Sec14 cytosolic factor (335 aa) [MASS=37230]					5.69	2
NCU02274 | Neurospora crassa OR74A (finished) serine hydroxymethyltransferase (481 aa) [MASS=52977]	12.71	4			16.25	6	7.5	3	18.54	7	4.58	2	22.71	8	35.42	6	9.17	3	16.04	6	22.5	8	22.5	8	20.63	8	25.21	9	6.88	3
NCU02319 | Neurospora crassa OR74A (finished) aminopeptidase (1060 aa) [MASS=118417]	2.17	2	6.33	5	2.17	2			3.02	2			7.65	7	3.23	2	2.17	2	2.27	2			7.08	5			6.33	5	6.8	6
NCU02325 | Neurospora crassa OR74A (finished) GMP synthase (544 aa) [MASS=59915]									3.87	2			9.21	3	26.7	2
NCU02357 | Neurospora crassa OR74A (finished) importin subunit beta-3 (1097 aa) [MASS=121211]	5.75	4	2.72	2
NCU02366 | Neurospora crassa OR74A (finished) aconitase (785 aa) [MASS=85011]	7.53	5			13.39	8	6.25	4	6.89	4	3.7	2	22.19	12	37.5	6	7.4	4	3.7	2	5.87	3	8.67	5	7.27	4	11.35	7	11.35	7
NCU02380 | Neurospora crassa OR74A (finished) threonyl-tRNA synthetase (789 aa) [MASS=89687]	3.68	3			4.06	3			2.66	2			6.35	4			2.66	2					8.38	5			11.42	7	7.87	5
NCU02393 | Neurospora crassa OR74A (finished) mitogen-activated protein kinase-2 MAK2 (353 aa) [MASS=40842]	47.44	13	64.49	15	25.28	6	29.83	7	19.89	4	35.8	9
NCU02407 | Neurospora crassa OR74A (finished) dihydrolipoyl dehydrogenase (505 aa) [MASS=53906]			22.02	7	10.71	4					8.73	3	11.9	5	10.63	3			28.17	8	22.02	7	22.02	7	10.71	4	28.57	8	4.37	2
NCU02464 | Neurospora crassa OR74A (finished) neuronal-specific septin-3 (391 aa) [MASS=44160]					12.05	3							17.95	5	22.82	3	5.64	2
NCU02505 | Neurospora crassa OR74A (finished) succinate (1193 aa) [MASS=130982]	5.45	6			5.45	6	2.27	2	3.44	4			14.6	15	5.34	6	5.29	5	14.18	13	3.44	3	3.61	3	9.4	9	9.31	9	3.02	3
NCU02509 | Neurospora crassa OR74A (finished) 60S ribosomal protein L11 (175 aa) [MASS=20084]	17.24	3	15.52	2	17.24	3	11.49	2	11.49	2			22.99	4	12.64	2	12.64	2	30.46	5	17.24	3	21.26	4	31.61	6	17.24	3
NCU02510 | Neurospora crassa OR74A (finished) clathrin heavy chain (1679 aa) [MASS=190321]	6.85	8			9	10	4.17	5	7.63	9			10.55	12	12.29	8	5.48	7	5.6	8			5.6	8	14.24	17	6.5	8	13.95	19
NCU02514 | Neurospora crassa OR74A (finished) ATPase-1 (552 aa) [MASS=59522]	18.87	9	32.85	15	20.87	10	20.51	9	13.25	6	28.31	13	22.14	10	23.76	9	16.15	8	7.44	3	23.41	10	29.76	14	33.76	16	41.02	19	21.96	10
NCU02520 | Neurospora crassa OR74A (finished) thioredoxin (325 aa) [MASS=35461]	8.33	2
NCU02534 | Neurospora crassa OR74A (finished) NADH:ubiquinone oxidoreductase 49kD subunit (479 aa) [MASS=54018]			4.39	2			8.37	3			8.79	4									15.48	5	15.48	5			23.85	7	4.39	2
NCU02549 | Neurospora crassa OR74A (finished) processing enhancing protein (477 aa) [MASS=52556]									4.62	2			4.62	2	25.84	3
NCU02566 | Neurospora crassa OR74A (finished) alanyl-tRNA synthetase (962 aa) [MASS=107392]	4.37	3			3.12	2			5.1	4							5.93	4					6.56	5	6.56	5	7.39	6	8.95	7
NCU02571 | Neurospora crassa OR74A (finished) acetyl-CoA acetyltransferase (400 aa) [MASS=41414]	12.28	3			12.28	3							10.28	3	17.57	4			19.05	5			20.05	5	30.83	8	25.56	7	20.05	5
NCU02580 | Neurospora crassa OR74A (finished) fumarate reductase Osm1 (617 aa) [MASS=66848]	4.06	2			4.06	2													5.68	2					3.41	2			11.36	6
NCU02590 | Neurospora crassa OR74A (finished) hypothetical protein (865 aa) [MASS=98074]					7.18	5	9.49	6
NCU02606 | Neurospora crassa OR74A (finished) hypothetical protein (720 aa) [MASS=78997]			4.45	3	12.66	8	12.93	8	10.15	6	29.35	17
NCU02629 | Neurospora crassa OR74A (finished) bifunctional purine biosynthesis protein (595 aa) [MASS=64685]	3.7	2	18.86	8	4.04	2			7.58	3			22.22	9	2.89	2	3.7	2	17.68	7	4.04	2	4.71	2	3.7	2	18.86	8	4.04	2
NCU02639 | Neurospora crassa OR74A (finished) argininosuccinate synthase (418 aa) [MASS=46921]	13.43	4			27.34	9			22.78	7			27.58	10	13.89	6	12.47	4	21.1	6	11.75	4	15.59	4	14.15	5	16.31	5	7.43	2
NCU02650 | Neurospora crassa OR74A (finished) 26S proteasome non-ATPase regulatory subunit 12 (495 aa) [MASS=57020]			27.33	11			13.97	6											6.28	3	2.26	2	7.69	3	27.33	11			13.97	6
NCU02657 | Neurospora crassa OR74A (finished) ethionine resistant-1 (396 aa) [MASS=42985]			18.73	6	7.59	2							11.39	2									14.68	4	11.39	2			18.73	6
NCU02677 | Neurospora crassa OR74A (finished) arginine-3 (1169 aa) [MASS=128344]	3.85	3			4.45	4			3.85	3			8.13	8			3.85	3	3.68	3			3.08	2			6.85	6	11.99	11
NCU02707 | Neurospora crassa OR74A (finished) 60S ribosomal protein L6 (202 aa) [MASS=22347]	28.86	5	44.28	8							11.44	2	18.41	3	16.41	2			21.89	3	27.86	5	40.3	7	28.86	5	44.28	8
NCU02742 | Neurospora crassa OR74A (finished) hypothetical protein (1284 aa) [MASS=143554]	2.88	3
NCU02743 | Neurospora crassa OR74A (finished) vacuolar protein sorting protein 26 (328 aa) [MASS=37632]									9.48	2			11.62	3
NCU02744 | Neurospora crassa OR74A (finished) 60S ribosomal protein L9 (194 aa) [MASS=21752]	24.35	4	19.17	3	24.35	4	24.35	4	24.35	4	12.44	2	19.69	3	18.13	2	18.13	2	72.02	12	47.15	9	64.25	10	60.62	11	65.8	11	12.44	2
NCU02781 | Neurospora crassa OR74A (finished) hypothetical protein (369 aa) [MASS=40476]									4.35	2			11.14	2
NCU02793 | Neurospora crassa OR74A (finished) hypothetical protein (10739 aa) [MASS=1169678]	0.32	3	1.39	13
NCU02797 | Neurospora crassa OR74A (finished) UTP-glucose-1-phosphate uridylyltransferase (522 aa) [MASS=58190]	11.13	4	6.53	3	22.26	9	10.56	5	26.87	10	9.6	4	25.53	10	24.91	8	5.18	2	15.74	6	29.75	11	29.75	11	15.16	6	32.25	11	10.56	5
NCU02810 | Neurospora crassa OR74A (finished) eukaryotic translation initiation factor 2 gamma subunit (512 aa) [MASS=55437]			11.74	5	13.89	6			6.45	3			16.24	6					7.44	3	7.24	3	4.5	2	15.85	6	11.74	5	13.89	6
NCU02815 | Neurospora crassa OR74A (finished) histidine kinase osmotic-1 (1299 aa) [MASS=141928]									2.31	2
NCU02840 | Neurospora crassa OR74A (finished) 26S protease regulatory subunit 7 (440 aa) [MASS=48916]	10.48	4	4.56	2	14.81	6			13.21	5
NCU02954 | Neurospora crassa OR74A (finished) homoisocitrate dehydrogenase (358 aa) [MASS=38099]			6.44	2	3.01	2													19.05	5			23.81	6	33.33	8	17.09	5
NCU02972 | Neurospora crassa OR74A (finished) hypothetical protein (764 aa) [MASS=91312]	18.35	13	43.77	41			23.2	3	2.23	2					23.2	3
NCU03004 | Neurospora crassa OR74A (finished) pyruvate dehydrogenase E1 component (380 aa) [MASS=40934]	6.07	2			10.29	3													20.58	5	10.29	3			20.84	5	19.79	6
NCU03010 | Neurospora crassa OR74A (finished) L-aminoadipate-semialdehyde dehydrogenase large subunit (1175 aa) [MASS=130703]	2.73	2							3.92	3			3.32	3			6.71	2
NCU03038 | Neurospora crassa OR74A (finished) 40S ribosomal protein S13 (152 aa) [MASS=16873]			25.17	3	15.89	2					15.23	2	23.18	3			23.18	3	33.77	4			25.17	3			25.17	3	15.89	2
NCU03050 | Neurospora crassa OR74A (finished) ARP2/3 complex 34 kDa subunit (320 aa) [MASS=36463]					12.23	4			12.23	4			22.26	3	17.63	5
NCU03061 | Neurospora crassa OR74A (finished) translation initiation factor RLI1 (608 aa) [MASS=68492]	4.45	2			4.45	2	4.45	2	4.45	2			9.06	5			4.45	2	13.01	7							8.4	4
NCU03100 | Neurospora crassa OR74A (finished) 6-phosphogluconate dehydrogenase (493 aa) [MASS=54225]	4.67	2			18.5	7	10.37	4	20.12	7	10.37	4	14.63	7	7.44	5			17.48	7	31.3	10	31.3	10	19.92	9	27.44	9	14.63	6
NCU03102 | Neurospora crassa OR74A (finished) 40S ribosomal protein S11 (162 aa) [MASS=18428]			8.7	2			21.12	3			8.7	2	42.24	7					27.95	5	14.29	2	21.12	3	38.51	7	21.12	3
NCU03118 | Neurospora crassa OR74A (finished) hypothetical protein (373 aa) [MASS=40876]	12.9	3			14.78	5											12.9	3	8.6	2					12.9	3			14.78	5
NCU03124 | Neurospora crassa OR74A (finished) casein kinase II subunit alpha (337 aa) [MASS=39639]			6.85	2	6.85	2	6.85	2	8.93	3	22.32	6
NCU03125 | Neurospora crassa OR74A (finished) NIMA-interacting protein TinC (796 aa) [MASS=89580]					5.91	5			4.78	3
NCU03139 | Neurospora crassa OR74A (finished) histidine-3 (871 aa) [MASS=93836]	2.87	2			2.87	2	2.87	2					9.31	7	2.07	3	9.31	7	6.55	5	2.87	2			23.72	16	6.55	5
NCU03150 | Neurospora crassa OR74A (finished) 60S ribosomal protein L24 (157 aa) [MASS=17611]	18.59	3	13.46	2	23.72	4	18.59	3	11.54	2	18.59	3	17.31	3					19.23	3	23.72	4	23.72	4			23.72	4
NCU03200 | Neurospora crassa OR74A (finished) serine/threonine-protein kinase sck1 (912 aa) [MASS=100128]	7.35	5			8.45	5
NCU03263 | Neurospora crassa OR74A (finished) transmembrane protein (1494 aa) [MASS=164502]	1.94	2			1.94	2	1.94	2							21.84	2
NCU03300 | Neurospora crassa OR74A (finished) DNA damage checkpoint protein rad24 (248 aa) [MASS=27967]			9.31	2	8.5	2	8.91	2			9.31	2	2.21	2									55.06	11	59.11	12	25.1	5	29.96	5
NCU03302 | Neurospora crassa OR74A (finished) 60S ribosomal protein L36 (105 aa) [MASS=11556]	21.15	2	27.88	3											27.53	2			35.58	4					21.15	2	27.88	3
NCU03305 | Neurospora crassa OR74A (finished) calcium P-type ATPase-1 (998 aa) [MASS=107675]	4.21	3							3.11	2
NCU03310 | Neurospora crassa OR74A (finished) prohibitin-2 (311 aa) [MASS=34095]	10	2	9.03	2
NCU03314 | Neurospora crassa OR74A (finished) protein kinase activator (276 aa) [MASS=30918]	11.78	3	8.48	2									6.26	2	8.48	2
NCU03343 | Neurospora crassa OR74A (finished) 37S ribosomal protein S25 (241 aa) [MASS=27944]			15.34	3																	15.34	3					15.34	3
NCU03360 | Neurospora crassa OR74A (finished) hypothetical protein (944 aa) [MASS=104090]	3.82	3	20.15	15
NCU03387 | Neurospora crassa OR74A (finished) vesicular-fusion protein SEC18 (854 aa) [MASS=91727]	5.39	4	6.33	4
NCU03393 | Neurospora crassa OR74A (finished) ribosome-associated protein (291 aa) [MASS=31500]	7.93	2			10.69	3	10.69	3	7.93	2	7.93	2	11.03	3	15.17	4	7.93	2	18.28	3	15.17	4	15.86	4	7.93	2	8.28	2
NCU03482 | Neurospora crassa OR74A (finished) RuvB-like helicase 1 (459 aa) [MASS=49811]	6.99	2	6.11	2
NCU03488 | Neurospora crassa OR74A (finished) pyrimidine-4 (398 aa) [MASS=43903]			31.99	8	7.05	2			7.05	2			9.32	3	7.99	2	31.99	8	13.1	4	5.79	2	25.19	4			31.99	8	31.99	8
NCU03500 | Neurospora crassa OR74A (finished) aminotransferase (518 aa) [MASS=57617]					4.45	2			4.45	2			8.12	3			7.35	3
NCU03515 | Neurospora crassa OR74A (finished) cell division control protein 10 (338 aa) [MASS=38658]					10.68	2			10.98	2			22.85	5
NCU03539 | Neurospora crassa OR74A (finished) unknown-24 (930 aa) [MASS=103803]	3.55	2			7.43	4							3.55	2
NCU03559 | Neurospora crassa OR74A (finished) ubiquinol-cytochrome c reductase complex core protein 2 precursor (455 aa) [MASS=46981]									5.73	2			6.83	2
NCU03576 | Neurospora crassa OR74A (finished) conidiophore development protein HYM1 (371 aa) [MASS=42812]	4.32	2	6.82	3													15.62	5
NCU03565 | Neurospora crassa OR74A (finished) ribosomal protein L26 (137 aa) [MASS=15331]	25	3	39.71	5																			39.71	5	25	3	39.71	5
NCU03608 | Neurospora crassa OR74A (finished) ketol-acid reductoisomerase (403 aa) [MASS=44623]	7.71	3			15.67	6	15.17	5	15.67	6			21.89	7	29.85	8			17.41	6	27.86	10			17.41	6			33.08	10
NCU03616 | Neurospora crassa OR74A (finished) semicolonial-7 RAS2 (230 aa) [MASS=25350]									11.35	2	15.23	3					11.35	2
NCU03703 | Neurospora crassa OR74A (finished) 60S ribosomal protein L17 (187 aa) [MASS=20764]	18.82	4	45.7	7									27.96	5					15.59	3			32.8	5	18.82	4	45.7	7
NCU03737 | Neurospora crassa OR74A (finished) elongation factor Tu (438 aa) [MASS=47848]	5.95	2			9.61	4	4.35	2	8.01	3			31.12	9	21.09	3	5.95	3	11.21	3	7.32	3	19.45	6			25.86	8	13.27	5
NCU03748 | Neurospora crassa OR74A (finished) saccharopine dehydrogenase (449 aa) [MASS=49059]									8.26	3			28.35	2	24.11	2
NCU03749 | Neurospora crassa OR74A (finished) hydroxyacylglutathione hydrolase (283 aa) [MASS=31338]											14.54	3
NCU03755 | Neurospora crassa OR74A (finished) flavin dependent monooxygenase (478 aa) [MASS=54131]									5.03	2							5.03	2
NCU03757 | Neurospora crassa OR74A (finished) 60S ribosomal protein L4-A (362 aa) [MASS=38814]	22.71	5			24.1	6	15.79	4	22.71	5			22.16	5	27.37	6	13.02	3	46.26	14	35.73	9	49.58	15	36.84	10	46.81	14	8.86	3
NCU03795 | Neurospora crassa OR74A (finished) cell division control protein 12 (386 aa) [MASS=44558]					6.49	2							9.87	2	8.3	2
NCU03797 | Neurospora crassa OR74A (finished) ubiquitin C-terminal hydrolase (1163 aa) [MASS=134369]	1.81	2							1.81	2
NCU03804 | Neurospora crassa OR74A (finished) serine/threonine-protein phosphatase 2B catalytic subunit (559 aa) [MASS=63913]													6.99	4
NCU03806 | Neurospora crassa OR74A (finished) ribosomal protein L27a.e (150 aa) [MASS=16597]	12.75	2	18.12	3	12.75	2	18.12	3			18.12	3							42.28	6	18.12	3	34.9	4	32.89	4	20.13	3
NCU03826 | Neurospora crassa OR74A (finished) elongation factor 1-gamma (409 aa) [MASS=45741]	7.84	3	5.64	2	10.05	4	12.5	5	5.64	2	5.64	2	31.62	10	30.69	7	4.41	2	14.71	6	22.06	7	22.06	7	14.71	6	31.86	10	19.85	8
NCU03857 | Neurospora crassa OR74A (finished) hypothetical protein (463 aa) [MASS=51848]	5.41	2			14.94	5	11.69	4	20.35	7	5.19	2	17.32	5	16.55	5	5.41	2	15.58	5	8.01	3	7.14	3	13.42	5	15.58	5	11.69	4
NCU03888 | Neurospora crassa OR74A (finished) DUF500 and SH3 domain-containing protein (414 aa) [MASS=43055]	5.81	2	9.2	3					4.84	2					6.08	3
NCU03894 | Neurospora crassa OR74A (finished) serine/threonine-protein kinase STE20 (955 aa) [MASS=103791]									4.51	4	12.37	9					58.6	18
NCU03897 | Neurospora crassa OR74A (finished) RNA binding effector protein Scp160 (1284 aa) [MASS=140355]	6.63	7			6.94	7	2.81	3	2.65	3			7.79	9	7.61	9	2.57	3	2.34	2	1.95	2			7.72	8	19.41	20	3.2	3
NCU03949 | Neurospora crassa OR74A (finished) FMN-dependent 2-nitropropane dioxygenase (379 aa) [MASS=39916]	11.9	3			11.9	3			15.34	4	7.96	2					8.47	2	11.38	3	11.9	3			18.52	5	24.34	5	8.47	2
NCU03972 | Neurospora crassa OR74A (finished) proteasome regulatory particle (493 aa) [MASS=54354]									7.11	2					8.25	3
NCU03982 | Neurospora crassa OR74A (finished) glucose regulated protein 78 (662 aa) [MASS=72331]	3.18	2	3.63	2	4.54	3	3.33	2	3.18	2	9.38	4	7.41	3	23.9	3	3.18	2	27.84	12	20.73	10	20.73	10	17.25	7	21.94	11	10.29	4
NCU03988 | Neurospora crassa OR74A (finished) 60S ribosomal protein L18 (184 aa) [MASS=20602]	26.78	4			14.21	3			22.4	2			18.58	2	0	0	26.78	4	29.51	4			32.24	5	26.23	3	26.78	4
NCU03992 | Neurospora crassa OR74A (finished) fimbrin (650 aa) [MASS=72181]	8.01	4			6.63	3							10.48	5	3.74	2	3.39	2
NCU04020 | Neurospora crassa OR74A (finished) lysyl-tRNA synthetase (619 aa) [MASS=70714]					3.4	2			3.4	2			5.99	3
NCU04051 | Neurospora crassa OR74A (finished) GCN20 (750 aa) [MASS=82581]									3.34	2			7.83	2	18.64	7
NCU04054 | Neurospora crassa OR74A (finished) tubulin beta chain (448 aa) [MASS=49868]	13.42	5	17.9	6	12.98	5	7.83	3	8.72	3	12.53	5					9.84	4	9.62	3	36.91	12	36.91	12	13.87	5	57.49	16	7.38	2
NCU04074 | Neurospora crassa OR74A (finished) NADH:ubiquinone oxidoreductase 30.4 (284 aa) [MASS=32184]									10.25	2	20.85	4
NCU04100 | Neurospora crassa OR74A (finished) vacuolar sorting protein 1 (707 aa) [MASS=78084]									6.8	4			6.8	3	14.59	2
NCU04121 | Neurospora crassa OR74A (finished) AP-1 complex subunit gamma-1 (843 aa) [MASS=92000]									2.73	2
NCU04137 | Neurospora crassa OR74A (finished) vacuolar protein sorting-associated protein Vps5 (581 aa) [MASS=64100]									6.38	3			3.97	2	2.93	2
NCU04142 | Neurospora crassa OR74A (finished) heat shock protein 80 (706 aa) [MASS=80188]	13.9	8	7.09	4	15.6	9	8.37	5	8.65	5	3.69	2	19.72	12	13.48	8	10.5	6	5.39	3	10.35	6	27.38	16	15.6	9	28.94	17	10.5	6
NCU04173 | Neurospora crassa OR74A (finished) actin (376 aa) [MASS=41607]	37.6	8	36.27	10	28.8	7	19.2	6	22.4	5	35.47	10	33.07	9	32.4	9	6.13	2	14.67	4	14.67	4	55.47	13	26.13	6	58.93	15	25.6	8
NCU04185 | Neurospora crassa OR74A (finished) protein kinase gsk3 (395 aa) [MASS=45130]													16.24	5	44.16	7
NCU04202 | Neurospora crassa OR74A (finished) nucleoside diphosphate kinase-1 (153 aa) [MASS=16900]							17.11	2	49.34	7	31.58	4	17.11	2	18.97	2							17.11	2			25.66	3
NCU04216 | Neurospora crassa OR74A (finished) amidophosphoribosyltransferase (547 aa) [MASS=59980]									4.76	2
NCU04221 | Neurospora crassa OR74A (finished) trehalase-2 (745 aa) [MASS=85968]	5.38	4			5.51	4			5.51	4			9.01	6	6.29	3
NCU04264 | Neurospora crassa OR74A (finished) extracellular developmental signal biosynthesis protein FluG (899 aa) [MASS=100233]	4.45	3							4.45	3
NCU04288 | Neurospora crassa OR74A (finished) Poly(A)+ RNA export protein (358 aa) [MASS=39171]	6.72	2							12.04	3
NCU04304 | Neurospora crassa OR74A (finished) outer mitochondrial membrane protein porin (284 aa) [MASS=29999]	22.46	5	23.67	5	9.19	2															18.34	4			22.46	5	23.67	5	23.67	5
NCU04331 | Neurospora crassa OR74A (finished) cytoplasmic ribosomal protein-4 (302 aa) [MASS=34411]	24.58	5	7.31	2	27.91	6	12.29	3	19.6	4	10.3	3							15.28	4	15.28	4	50.5	11	17.94	5	50.5	11	12.29	3
NCU04333 | Neurospora crassa OR74A (finished) ubiquitin C-terminal hydrolase (980 aa) [MASS=105368]									2.04	2
NCU04343 | Neurospora crassa OR74A (finished) DUF323 domain-containing protein (877 aa) [MASS=99024]					8.33	6	2.51	2	7.19	5			12.67	9	14.2	8	5.48	3
NCU04370 | Neurospora crassa OR74A (finished) ubiquitin-activating enzyme E1 1 (1036 aa) [MASS=115035]			6.18	5	7.25	7							2.42	2			2.42	2					4.15	3			6.18	5	7.25	7
NCU04385 | Neurospora crassa OR74A (finished) 3-isopropylmalate dehydratase (780 aa) [MASS=84799]	5.13	3			3.21	2							7.83	5	3.84	4	7.83	5	4.11	2			5.91	3			5.26	3	10.4	6
NCU04404 | Neurospora crassa OR74A (finished) coatomer beta subunit (958 aa) [MASS=106395]	6.9	6	7.73	6	5.85	5	5.02	4	8.25	7			6.69	6	8.53	6	4.81	4			7.94	7					15.57	12
NCU04414 | Neurospora crassa OR74A (finished) hypothetical protein (461 aa) [MASS=51441]	9.13	3	5.43	2									8.91	3	5.09	2			11.74	4			13.91	4			22.17	7	19.13	6
NCU04474 | Neurospora crassa OR74A (finished) sulfite oxidase (519 aa) [MASS=59511]					6.56	3			6.56	3
NCU04511 | Neurospora crassa OR74A (finished) bud site selection protein 7 (692 aa) [MASS=77937]	5.5	3			5.5	3
NCU04552 | Neurospora crassa OR74A (finished) cytoplasmic ribosomal protein-5 (120 aa) [MASS=13546]	20.17	2			20.17	2													20.17	2			20.17	2	30.21	3	20.17	2
NCU04569 | Neurospora crassa OR74A (finished) 5-oxoprolinase (1376 aa) [MASS=150571]	1.67	2			2.62	3
NCU04612 | Neurospora crassa OR74A (finished) mitogen activated protein kinase kinase MEK2 (393 aa) [MASS=43910]	6.89	3	21.43	5	27.01	13	36.4	18	11.74	6	35.81	15
NCU04636 | Neurospora crassa OR74A (finished) cysteine desulfurase (506 aa) [MASS=55234]	8.51	3	33.86	12	8.51	3
NCU04669 | Neurospora crassa OR74A (finished) hypothetical protein (745 aa) [MASS=85163]	2.55	2
NCU04754 | Neurospora crassa OR74A (finished) branched-chain-amino-acid aminotransferase (406 aa) [MASS=44939]	15.8	5			15.8	5																	8.4	2	15.8	5			15.8	5
NCU04779 | Neurospora crassa OR74A (finished) 60S ribosomal protein L8 (263 aa) [MASS=29367]			29.01	8			8.4	2			8.4	2					29.01	8	22.52	6	22.14	5	29.01	8			29.01	8
NCU04799 | Neurospora crassa OR74A (finished) polyadenylate-binding protein (765 aa) [MASS=82317]			7.47	7	8.77	6	2.04	2					4.84	3	2.81	2	7.47	7					9.03	6			7.47	7	8.77	6
NCU04899 | Neurospora crassa OR74A (finished) malate dehydrogenase (337 aa) [MASS=35518]	6.55	2			15.77	5	21.43	6	13.69	4	8.33	3	19.35	5	12.04	3	13.69	4	25.66	7			46.13	11	18.45	5	27.38	7	45.24	13
NCU04924 | Neurospora crassa OR74A (finished) hypothetical protein similar to phosphatidyl synthase (527 aa) [MASS=58343]									5.89	2			9.51	3	5.48	2
NCU05041 | Neurospora crassa OR74A (finished) trehalose-phosphatase (1016 aa) [MASS=112902]	7.09	5	3.34	3	8.08	5			7.09	5			8.18	6	3.77	3	6.8	5	11.13	8	3.94	3	13.69	9	8.37	5	12.41	9	10.74	9
NCU05137 | Neurospora crassa OR74A (finished) non-anchored cell wall protein-1 (692 aa) [MASS=75678]			6.22	3															6.22	3			9.99	4			6.22	3	14.47	6
NCU05234 | Neurospora crassa OR74A (finished) GTP-binding protein ryh1 (214 aa) [MASS=23408]									10.8	2
NCU05238 | Neurospora crassa OR74A (finished) sulfite reductase beta subunit (1539 aa) [MASS=169057]					3.32	3			3.32	3
NCU05269 | Neurospora crassa OR74A (finished) heat shock protein 88 (708 aa) [MASS=78673]	6.51	4	0	0	7.21	4	4.95	3	5.23	3	3.54	2	12.45	8	6.93	4	4.38	3	17.4	9			31.26	16			65.64	19	33.38	17
NCU05270 | Neurospora crassa OR74A (finished) mitochondrial translation initiation factor IF-2 (1103 aa) [MASS=121477]	1.63	2	0	0	21.08	7	4.73	2					8.53	6	3.69	3	3.27	2	7.26	6	3.9	4	5.9	5			6.81	5	7.8	7
NCU05288 | Neurospora crassa OR74A (finished) rab GDP-dissociation inhibitor (466 aa) [MASS=51402]									16.99	4			18.49	5
NCU05292 | Neurospora crassa OR74A (finished) DNA damage-inducible protein 1 (440 aa) [MASS=47769]									10.02	3
NCU05295 | Neurospora crassa OR74A (finished) proteasome component PUP2 (246 aa) [MASS=26874]	20.41	4			13.88	3
NCU05299 | Neurospora crassa OR74A (finished) NADH:ubiquinone oxidoreductase 29.9 (274 aa) [MASS=30862]											11.36	2
NCU05387 | Neurospora crassa OR74A (finished) hydrolase (477 aa) [MASS=51512]									9.66	3
NCU05390 | Neurospora crassa OR74A (finished) mitochondrial phosphate carrier protein (320 aa) [MASS=33320]	16.93	4	10.03	2					9.09	2							16.93	4	15.05	3	12.85	3	19.44	4			32.92	7	25.39	6
NCU05425 | Neurospora crassa OR74A (finished) 2-oxoglutarate dehydrogenase E1 component (1044 aa) [MASS=117474]	4.12	4			8.34	7	1.53	2	4.7	4			3.55	4	5.94	5	4.12	4	12.18	10	7.29	8	12.85	10	14.77	11	6.71	6	9.2	9
NCU05429 | Neurospora crassa OR74A (finished) 1,4-alpha-glucan branching enzyme (706 aa) [MASS=80523]					2.98	2			2.98	2			12.48	8	2.2	2	0	0	5.11	3			3.55	2			5.11	3	10.64	7
NCU05430 | Neurospora crassa OR74A (finished) ATP synthase beta subunit (520 aa) [MASS=55533]	24.66	9	15.41	6	33.53	13	22.74	8	33.53	13	23.51	9	21.97	8	29.71	11	30.06	10	59.92	20	25.82	10	59.92	20	33.53	13	70.33	22	25.63	9
NCU05485 | Neurospora crassa OR74A (finished) casein kinase II regulatory beta subunit-1 (334 aa) [MASS=37107]							8.71	2	8.71	2	8.71	2
NCU05488 | Neurospora crassa OR74A (finished) RNA-binding protein Vip1 (284 aa) [MASS=30322]					12.01	3	13.07	3	10.25	2											12.01	3					10.25	2
NCU05526 | Neurospora crassa OR74A (finished) lysine-5 (314 aa) [MASS=34207]			15.97	4	14.38	3	8	3	10.22	3	17.57	5	15.29	4	14.38	3	7.67	2	22.12	6	22.82	6	22.82	6	15.76	5	30.12	8	13.41	4
NCU05554 | Neurospora crassa OR74A (finished) 60S ribosomal protein L13 (215 aa) [MASS=23877]	13.08	3			13.08	3	12.62	2	13.08	3	12.62	2	13.08	3	15.7	5	15.7	5	23.83	4	24.3	5	37.38	7	28.5	6	39.25	8	18.69	3
NCU05599 | Neurospora crassa OR74A (finished) 40S ribosomal protein S28 (69 aa) [MASS=7721]					30.88	3																			23.53	2	30.88	3
NCU05770 | Neurospora crassa OR74A (finished) peroxidase/catalase 2 (754 aa) [MASS=83379]	4.25	3			15.54	9	8.76	5	12.62	7			18.73	12	9.57	6	9.57	6	14.74	8	8.76	5	8.76	5	8.23	4	14.61	7	4.52	3
NCU05803 | Neurospora crassa OR74A (finished) translational activator gcn1 (2693 aa) [MASS=292336]	1.15	2											2.97	6	1.54	2	2.04	4
NCU05804 | Neurospora crassa OR74A (finished) 60S ribosomal protein L19 (193 aa) [MASS=22348]	18.75	3	15.63	3	29.17	5	11.46	2	24.48	4	9.9	2							30.73	7	24.48	4	34.9	8	25.52	6	34.9	8	11.46	2
NCU05810 | Neurospora crassa OR74A (finished) cross pathway control-2 (317 aa) [MASS=35116]	17.09	5			20.57	6			16.77	4	6.33	2	34.18	9	7.53	2			33.86	8	20.25	5	51.58	11	27.22	7	54.75	10
NCU05850 | Neurospora crassa OR74A (finished) rubredoxin-NAD(+) reductase (612 aa) [MASS=65490]									4.91	2			5.24	2	5.06	2
NCU05889 | Neurospora crassa OR74A (finished) eukaryotic translation initiation factor 3 subunit 6 (444 aa) [MASS=51050]									11.06	4
NCU05937 | Neurospora crassa OR74A (finished) GDP-mannose pyrophosphorylase (452 aa) [MASS=49872]			17.96	6	7.54	2							19.07	6	8.39	3
NCU06003 | Neurospora crassa OR74A (finished) mannose-1-phosphate guanyltransferase (365 aa) [MASS=40053]									9.07	2			12.36	3	17.86	4	9.07	2
NCU06042 | Neurospora crassa OR74A (finished) FAD dependent oxidoreductase (572 aa) [MASS=60301]	4.55	2			6.3	3			7.71	4			6.13	3			3.15	2
NCU06047 | Neurospora crassa OR74A (finished) 40S ribosomal protein S2 (266 aa) [MASS=28756]	13.96	3	13.96	3	19.62	4	13.96	3	11.32	2			18.11	4	17.74	4	11.32	2	27.55	5	22.26	5	42.26	8	36.23	8	40.75	8
NCU06075 | Neurospora crassa OR74A (finished) pyruvate kinase (528 aa) [MASS=57870]	18.03	6	0	0	29.6	12	18.98	7	26.57	9	9.3	4	48.01	22	25.28	11	14.42	5	59.01	22	16.13	7	43.07	17	16.89	7	33.97	15	53.89	23
NCU06110 | Neurospora crassa OR74A (finished) thiazole biosynthetic enzyme (345 aa) [MASS=36864]	22.38	4	20.35	4	32.27	7	14.53	3	14.53	3	14.53	3	16.86	3	15.27	3	14.53	3	9.88	2			52.03	11	26.16	7	52.03	11	20.35	4
NCU06149 | Neurospora crassa OR74A (finished) ATP-dependent RNA helicase dhh-1 (570 aa) [MASS=63734]									4.92	2
NCU06182 | Neurospora crassa OR74A (finished) nonrepressor of conidiation-1 NRC1 (913 aa) [MASS=101329]	9.32	5	17.98	10	35.2	23	22.92	17	39.04	25	64.69	52	19.3	15	38.16	23	16.56	10
NCU06199 | Neurospora crassa OR74A (finished) RNA binding protein Jsn1 (1219 aa) [MASS=131834]	5.83	5	2.55	2	2.87	2									9.62	6
NCU06205 | Neurospora crassa OR74A (finished) regulator of conidiation-1; RCO1 (605 aa) [MASS=66086]	5.68	4	4.15	3									6.13	3	9.11	5
NCU06211 | Neurospora crassa OR74A (finished) malate dehydrogenase (331 aa) [MASS=34295]					13.03	3			9.09	2			12.73	3	14.85	3
NCU06226 | Neurospora crassa OR74A (finished) 60S ribosomal protein L25 (157 aa) [MASS=17119]			17.31	2			3.92	3			17.31	2	16.03	2	16.03	2			33.33	4			35.26	5	33.33	4	35.26	5
NCU06247 | Neurospora crassa OR74A (finished) hypothetical protein (1354 aa) [MASS=144318]													15.74	3	11.81	2
NCU06251 | Neurospora crassa OR74A (finished) KH domain RNA-binding protein (372 aa) [MASS=39562]					10.24	3			10.24	3
NCU06265 | Neurospora crassa OR74A (finished) hypothetical protein (888 aa) [MASS=98423]	7.1	5	8.79	7	3.83	3	2.71	2	3.16	2
NCU06279 | Neurospora crassa OR74A (finished) eukaryotic translation initiation factor 3 (475 aa) [MASS=54467]					7.59	3			7.59	3			11.6	4					11.6	4			8.65	3	11.6	4	5.7	2	5.91	2
NCU06284 | Neurospora crassa OR74A (finished) vacuolar protein sorting-associated protein 35 (882 aa) [MASS=99332]	4.65	3							7.38	4
NCU06342 | Neurospora crassa OR74A (finished) phospholipase D (979 aa) [MASS=111308]					4.4	2			3.58	2
NCU06344 | Neurospora crassa OR74A (finished) disulfide isomerase (814 aa) [MASS=91191]	4.31	3
NCU06404 | Neurospora crassa OR74A (finished) GTP-binding protein SAS1 (206 aa) [MASS=22555]			18.54	2
NCU06419 | Neurospora crassa OR74A (finished) MAP kinase kinase MEK1 (519 aa) [MASS=55539]	5.41	2
NCU06431 | Neurospora crassa OR74A (finished) 40S ribosomal protein S22 (131 aa) [MASS=14820]	38.46	3	23.08	2	38.46	3			23.08	2	23.08	2					38.46	3			38.46	3	27.69	2	23.08	2	43.08	3
NCU06432 | Neurospora crassa OR74A (finished) 40S ribosomal protein S12 (148 aa) [MASS=16230]					42.18	5															16.33	2	48.98	6			42.18	5
NCU06471 | Neurospora crassa OR74A (finished) pyrroline-5-carboxylate reductase (333 aa) [MASS=34215]									9.34	2
NCU06482 | Neurospora crassa OR74A (finished) pyruvate dehydrogenase E1 component alpha subunit (418 aa) [MASS=46139]	4.32	2			9.59	4	4.32	2											18.23	6			7.67	3			25.9	8	10.55	5
NCU06512 | Neurospora crassa OR74A (finished) methionine synthase (770 aa) [MASS=86312]	11.57	7	4.81	3	22.5	14	15.08	10	12.87	8	8.32	5	26.92	15	18.22	10	9.23	6	13	8	13.52	9	29	17	28.48	18	29.65	18	17.82	12
NCU06544 | Neurospora crassa OR74A (finished) protein kinase C-like protein PKC (1143 aa) [MASS=127971]													2.28	3
NCU06550 | Neurospora crassa OR74A (finished) pyridoxine 1 (309 aa) [MASS=32355]					7.47	2	5.19	2					50.97	4					19.48	4	9.42	2	39.29	10	33.77	7	41.23	12	40.26	12
NCU06563 | Neurospora crassa OR74A (finished) serine/threonine-protein phosphatase PP2A catalytic subunit (321 aa) [MASS=36267]	11.25	3			8.75	2			12.81	3			11.25	3
NCU06578 | Neurospora crassa OR74A (finished) KapG (1032 aa) [MASS=114371]	2.13	2															2.13	2
NCU06593 | Neurospora crassa OR74A (finished) MAP kinase activator BEM1 (577 aa) [MASS=62994]																	38.02	13
NCU06652 | Neurospora crassa OR74A (finished) S-(hydroxymethyl)glutathione dehydrogenase (381 aa) [MASS=40098]			16.05	5															17.11	4					31.05	9	16.05	5
NCU06661 | Neurospora crassa OR74A (finished) 60S ribosomal protein L22 (127 aa) [MASS=14209]			43.65	5															37.3	4	43.65	5			37.3	4	43.65	5
NCU06676 | Neurospora crassa OR74A (finished) hypothetical protein (876 aa) [MASS=98121]	7.2	5							3.2	2
NCU06738 | Neurospora crassa OR74A (finished) protein transporter sec-31 (1257 aa) [MASS=134017]	3.82	3			4.38	4							5.49	5			4.14	3
NCU06743 | Neurospora crassa OR74A (finished) hypothetical protein (164 aa) [MASS=18432]			14.72	2	11.66	2					14.72	2							30.06	5	11.66	2					14.72	2
NCU06783 | Neurospora crassa OR74A (finished) ATP citrate lyase (488 aa) [MASS=52969]	8.01	3			15.4	4			17.04	5			23.61	6	12.73	2					15.4	4
NCU06785 | Neurospora crassa OR74A (finished) ATP-citrate synthase subunit 1 (671 aa) [MASS=72626]	8.06	4	4.78	2	20.75	10	11.19	5	16.12	7	4.33	2	28.21	12	9.34	4	17.76	7	13.73	6	6.12	3	34.03	15	16.42	8	47.91	22	10.9	5
NCU06843 | Neurospora crassa OR74A (finished) 60S ribosomal protein L3 (393 aa) [MASS=44035]	4.34	2			17.09	6	5.87	2	11.22	4	5.87	2	10.71	4	12.4	4			21.43	9	17.09	6	23.72	9	12.76	5	23.72	9	8.16	3
NCU06854 | Neurospora crassa OR74A (finished) RuvB-like helicase 2 (482 aa) [MASS=52243]	18.3	6	20.79	8	8.11	3							9.56	3
NCU07020 | Neurospora crassa OR74A (finished) vacuolar protein sorting-associated protein vps17 (663 aa) [MASS=72808]	6.04	4			4.68	3	3.17	2
NCU07024 | Neurospora crassa OR74A (finished) MAP kinase osmotic sensitive-2 (359 aa) [MASS=41243]					7.26	2			7.26	2
NCU07027 | Neurospora crassa OR74A (finished) glycogen phosphorylase (888 aa) [MASS=100793]	12.97	9	2.14	2	13.08	9	10.15	7	11.39	7			21.98	16	21.26	15	8.91	7	33.48	21	16.69	11	16.69	11	21.87	15	24.69	16
NCU07100 | Neurospora crassa OR74A (finished) hypothetical protein (459 aa) [MASS=49033]					8.95	3			19	6	21.62	8	22.93	3	23.14	5
NCU07112 | Neurospora crassa OR74A (finished) hypothetical protein (459 aa) [MASS=49035]			6.77	2
NCU07153 | Neurospora crassa OR74A (finished) glutamate carboxypeptidase (534 aa) [MASS=59000]			17.45	7															9.01	3			10.51	4	15.01	4			17.45	7
NCU07171 | Neurospora crassa OR74A (finished) actin-6 (396 aa) [MASS=44515]	3.8	2			6.58	2
NCU07182 | Neurospora crassa OR74A (finished) 40S ribosomal protein S24 (137 aa) [MASS=15562]	11.03	2	29.41	4													11.03	2	29.41	4					11.03	2	29.41	4
NCU07232 | Neurospora crassa OR74A (finished) heat shock protein 30 (233 aa) [MASS=25596]	23.28	4			23.28	4			20.69	3							23.28	4			6.9	2			25	4			14.22	2
NCU07280 | Neurospora crassa OR74A (finished) serine/threonine-protein kinase gad8/ypk1 (645 aa) [MASS=71512]							3.11	2	3.11	2	3.11	2	5.28	3	8.51	4
NCU07281 | Neurospora crassa OR74A (finished) glucose-6-phosphate isomerase (562 aa) [MASS=61398]	4.28	3			4.28	3	2.85	2					16.4	6	14.41	4	4.28	3	39.04		0		37.75	16	42.25	16	17.65	8	32.26	14
NCU07282 | Neurospora crassa OR74A (finished) hypothetical protein (965 aa) [MASS=100182]					7.37	4	3.22	2	7.37	4			12.66	2
NCU07296 | Neurospora crassa OR74A (finished) colonial temperature sensitive-1 (599 aa) [MASS=68017]	3.51	2	5.27	3									5.02	2	5.72	3
NCU07319 | Neurospora crassa OR74A (finished) coatomer beta' subunit (865 aa) [MASS=96574]	3.24	2				2			3.24	2			8.1	6
NCU07366 | Neurospora crassa OR74A (finished) glucosamine-fructose-6-phosphate aminotransferase (701 aa) [MASS=77963]	13	7	23.71	15	0		5.43	3	8.43	4	3.86	2	18.43	11	7.71	3	7.71	3	4	2			8	4	10.86	6	15.29	8	5.57	3
NCU07367 | Neurospora crassa OR74A (finished) proteasome 26S subunit (391 aa) [MASS=43625]			15.13	4	5.64	2
NCU07380 | Neurospora crassa OR74A (finished) eukaryotic translation initiation factor 3 (592 aa) [MASS=64964]	4.57	2			4.57	2							6.77	4
NCU07408 | Neurospora crassa OR74A (finished) 60S ribosomal protein P0 (314 aa) [MASS=33534]			31.95	6											17.26	3			19.17	4			33.23	7	18.21	4	31.95	6
NCU07420 | Neurospora crassa OR74A (finished) eIF4A (398 aa) [MASS=44844]	11.08	3	6.05	2	25.44	7	14.61	4	25.94	8	11.84	4	21.66	7	29.12	8	29.12	8	18.64	5	9.82	3	20.4	6	18.14	7	24.43	7	13.35	4
NCU07506 | Neurospora crassa OR74A (finished) fumarylacetoacetate hydrolase (292 aa) [MASS=31837]									9.62	2
NCU07550 | Neurospora crassa OR74A (finished) triosephosphate isomerase (249 aa) [MASS=27234]					8.87	2	8.87	2					21.77	4	27.18	6			45.56	9			30.24	7	14.52	4	30.24	7
NCU07567 | Neurospora crassa OR74A (finished) T-complex protein 1 subunit theta (548 aa) [MASS=59313]	10.05	4			14.08	6			11.33	5							5.48	2	13.89	6			18.28	8			18.28	8	19.2	9
NCU07674 | Neurospora crassa OR74A (finished) Mob family protein MOB3 (599 aa) [MASS=65272]	8.7	2	8.01	2					8.01	2
NCU07697 | Neurospora crassa OR74A (finished) isocitrate dehydrogenase subunit 2 (380 aa) [MASS=40986]	5.01	2			5.01	2			5.01	2			8.44	2	10.23	3
NCU07700 | Neurospora crassa OR74A (finished) colonial temperature-sensitive-3 (845 aa) [MASS=93261]	23.1	14	24.41	16	29.62	18	17.42	12	25.71	16	11.37	8	24.41	18	26.17	18	11.26	8	23.22	14	17.18	13	43.72	28	36.37	24	49.05	31	16.59	11
NCU07721 | Neurospora crassa OR74A (finished) 26S proteasome regulatory subunit rpn1 (903 aa) [MASS=100251]	8.65	7	11.86	9					5.88	5			3.33	3	2.07	2
NCU07774 | Neurospora crassa OR74A (finished) GTP cyclohydrolase-1 (314 aa) [MASS=34471]									6.71	2
NCU07807 | Neurospora crassa OR74A (finished) fructose bisphosphate aldolase (363 aa) [MASS=39889]	22.38	5	7.73	2	30.66	7	24.31	6	26.24	6	11.88	3	22.93	6	25.08	7	13.26	3			11.88	3	33.43	9	20.17	6	36.74	10	19.61	6
NCU07826 | Neurospora crassa OR74A (finished) 40S ribosomal protein S19 (150 aa) [MASS=16670]	20.13	2	27.52	3							27.52	3							34.23	4			42.95	5	34.23	4	54.36	7	42.28	5
NCU07829 | Neurospora crassa OR74A (finished) 60S ribosomal protein L7 (249 aa) [MASS=28687]	10.48	2			13.71	3			16.13	3			29.03	7	31.85	7							33.47	6	19.76	4	44.76	8	28.23	5
NCU07830 | Neurospora crassa OR74A (finished) cytoplasmic ribosomal protein-2 (151 aa) [MASS=15997]	46.67	5	28	3	46.67	5	22.67	3	46.67	5	16	2								6	22.67	3	49.33	7	53.33	6	48.67	6	22.67	3
NCU07831 | Neurospora crassa OR74A (finished) eukaryotic translation initiation factor 3 (873 aa) [MASS=98399]	14.91	10	3.9	3	9.86	6	3.9	3	8.83	6			8.94	6	12.8	7	5.73	4			5.5	4	6.88	5	12.16	9	21.44	15	6.88	5
NCU07874 | Neurospora crassa OR74A (finished) nuclear and cytoplasmic polyadenylated RNA-binding protein pub1 (481 aa) [MASS=52236]									3.75	2
NCU07914 | Neurospora crassa OR74A (finished) phosphoglycerate kinase (419 aa) [MASS=45057]	43.3	14	32.78	11	27.03	9	22.25	8	20.81	7	16.27	5	37.32	12	33.88	13	24.64	8			16.51	6	40.19	12	50.24	17	43.3	14	32.78	11
NCU07922 | Neurospora crassa OR74A (finished) elongation factor 3 (1057 aa) [MASS=117109]	6.34	6	1.8	2	7.1	8	3.41	3	5.87	6	3.03	2	14.11	13	5.19	6	2.18	2	2.46	2			15.25	13	11.36	10	27.08	20	4.92	5
NCU07930 | Neurospora crassa OR74A (finished) adenosylhomocysteinase (450 aa) [MASS=49080]	4.5	2			4.45	2			10.47	4			26.5	11	7.59	3	15.37	5			5.35	2	18.26	6	17.15	7	19.82	7	9.58	4
NCU07936 | Neurospora crassa OR74A (finished) NMDA receptor-regulated protein 1 (735 aa) [MASS=83773]					2.59	2							3.27	2
NCU08002 | Neurospora crassa OR74A (finished) carnitine acetyl transferase (644 aa) [MASS=72788]	3.11	2			7	4			5.13	3							4.82	3
NCU08008 | Neurospora crassa OR74A (finished) adenylyl cyclase-associated protein CAP1 (523 aa) [MASS=56247]									5.76	2	5.36	2	8.05	3	9.39	3	8.05	3
NCU08046 | Neurospora crassa OR74A (finished) eukaryotic translation initiation factor 3 (298 aa) [MASS=32364]									8.08	2
NCU08280 | Neurospora crassa OR74A (finished) squalene epoxidase (529 aa) [MASS=57349]	9.85	3			6.06	2
NCU08287 | Neurospora crassa OR74A (finished) pyrABCN (1833 aa) [MASS=202675]	12.17	18	12.77	18	3.28	5	2.4	4	4.2	6	2.62	4	10.26	15	7.07	12	6.55	9			6.33	9	9.01	12	16.05	23	34.72	47	4.26	6
NCU08330 | Neurospora crassa OR74A (finished) hypothetical protein (291 aa) [MASS=31553]	9.66	3			15.86	4	7.24	2	7.24	2					6.14	2					7.24	2	9.66	2	15.86	4	9.66	2	9.66	3
NCU08332 | Neurospora crassa OR74A (finished) hexagonal-1 (177 aa) [MASS=19127]	11.36	2	40.34	5	22.16	3			11.36	2	42.05	5	17.05	2			17.05	2	19.31	2	11.36	2	35.23	5	71.02	9	45.45	6	52.84	6
NCU08336 | Neurospora crassa OR74A (finished) succinate dehydrogenase flavoprotein subunit (649 aa) [MASS=71005]	16.82	7	6.79	3	23.46	10	23.3	10	28.09	11	13.73	6	19.91	8	14.62	5	15.12	6	4.48	2	23.15	10	44.44	17	17.75	8	45.22	18	13.12	6
NCU08340 | Neurospora crassa OR74A (finished) ADP-ribosylation factor 1 (186 aa) [MASS=20979]	19.46	3			19.46	3
NCU08389 | Neurospora crassa OR74A (finished) 60S ribosomal protein L20 (175 aa) [MASS=20343]	21.26	3	16.09	2	21.26	3	13.22	2	13.22	2	13.22	2							29.89	4	29.31	4	38.51	6	27.59	4	29.31	4
NCU08409 | Neurospora crassa OR74A (finished) tryptophan synthetase (709 aa) [MASS=76451]	4.94	2			7.34	3			7.34	3			15.4	8									11.02	5	10.88	5	9.75	5	16.53	7
NCU08411 | Neurospora crassa OR74A (finished) aspartate aminotransferase (338 aa) [MASS=37278]	8.01	2			10.39	3			18.1	5			23.13	8	14.63	5	6.23	2	14.24	3	8.01	2	14.24	3	15.73	4	14.24	3	15.73	4
NCU08471 | Neurospora crassa OR74A (finished) succinyl-CoA ligase beta-chain (448 aa) [MASS=48210]	9.4	4			14.77	6	7.16	3	14.77	6			3.8	2	8.68	4			9.84	4	7.16	3			11.41	5	7.61	3	9.4	4
NCU08477 | Neurospora crassa OR74A (finished) small GTP-binding protein (204 aa) [MASS=22476]													13.3	2
NCU08500 | Neurospora crassa OR74A (finished) 40S ribosomal protein S8 (203 aa) [MASS=23011]	35.15	5	20.79	3	28.71	4	13.37	2	28.71	4	20.79	3	29.21	4	21.58	3	35.15	5	20.79	3	28.71	4	35.15	5	34.16	5	35.15	5
NCU08502 | Neurospora crassa OR74A (finished) 40S ribosomal protein S6 (240 aa) [MASS=27331]	11.3	3			23.43	5	13.81	3	9.62	2			17.15	3	21.82	5	11.3	3	26.36	5	35.56	7	38.91	8	37.24	7	38.91	8
NCU08515 | Neurospora crassa OR74A (finished) vacuolar membrane ATPase-2 (514 aa) [MASS=56808]	12.67	5			21.83	9	5.65	2	14.04	6			24.95	9	18.85	4	22.61	8			10.92	5	10.53	4	13.45	5	8.58	3	6.63	3
NCU08693 | Neurospora crassa OR74A (finished) heat shock protein 70-5 (669 aa) [MASS=72731]	10.78	6	23.95	11	16.47	9	24.85	13	18.56	9	23.95	12	18.11	8	17.87	8			14.82	7	12.72	7	38.47	18	23.65	12	38.47	18	21.71	10
NCU08741 | Neurospora crassa OR74A (finished) striatin Pro11/HAM3 (863 aa) [MASS=92587]	4.52	2	4.18	2	8	3			8.76	4	5.92	3					8.76	4
NCU08791 | Neurospora crassa OR74A (finished) catalase-1 (766 aa) [MASS=85515]	3.92	3			7.06	4	5.88	4	2.48	2			6.67	4	4.41	2			11.11	7	8.24	5	11.5	9	12.29	8			8.3	7
NCU08826 | Neurospora crassa OR74A (finished) hypothetical protein (744 aa) [MASS=82230]					21.8	11	25.98	17	14.13	6	26.51	15
NCU08828 | Neurospora crassa OR74A (finished) peroxisomal hydratase-dehydrogenase-epimerase (895 aa) [MASS=96325]	7.94	5			5.82	4			7.94	5			11.63	7	3.93	2	4.14	3	13.2	8					2.8	2	2.8	2
NCU08875 | Neurospora crassa OR74A (finished) Cullin binding protein CanA (1349 aa) [MASS=146431]	4.01	5	7.97	2	4.01	5			4.38	5	10.87	3	4.15	5	9.81	3	2.37	3	3.26	4	6.6	7	5.93	6	9.27	10			7.27	8
NCU08957 | Neurospora crassa OR74A (finished) hypothetical protein (1402 aa) [MASS=157870]	7.14	8			3.85	5					9.06	10
NCU08964 | Neurospora crassa OR74A (finished) 60S ribosomal protein L10 (222 aa) [MASS=25325]	22.62	5	9.95	2	22.62	5	14.93	3	19	4	9.95	2							32.13	5	23.08	5	28.51	4	19.46	4	33.94	5
NCU09041 | Neurospora crassa OR74A (finished) L-xylulose reductase (272 aa) [MASS=28805]	13.28	2			20.3	4			13.28	2									29.15	5			35.42	7	57.93	11	35.42	7	52.03	11
NCU09076 | Neurospora crassa OR74A (finished) ATP-dependent RNA helicase (435 aa) [MASS=49151]	12.21	4							12.21	4			7.6	3	9.93	3
NCU09097 | Neurospora crassa OR74A (finished) hypothetical protein (945 aa) [MASS=104611]	2.75	2							2.75	2			4.13	3
NCU09132 | Neurospora crassa OR74A (finished) alpha tubulin (455 aa) [MASS=50256]	10.13	3	10.79	4	12.33	4	6.39	2	12.33	4			5.51	2	7.18	3	7.18	3	19.16	4	6.39	2	24.45	6	8.59	3	21.37	5	8.59	3
NCU09174 | Neurospora crassa OR74A (finished) hypothetical protein (583 aa) [MASS=64124]	8.93	3			4.64	2			8.93	3			6.53	3	5.86	2	5.15	2	6.19	3					12.03	5			11.68	6
NCU09212 | Neurospora crassa OR74A (finished) serine/threonine-protein kinase (Ca/CaM kinase) (613 aa) [MASS=68638]													24.44	4	17.52	3
NCU09228 | Neurospora crassa OR74A (finished) aminopeptidase 2 (972 aa) [MASS=108967]	7.72	6			8.44	6	15.35	2	7.11	5			10.71	9	6.87	6	2.88	2					25.44	17	22.14	15	14.32	11	14.32	11
NCU09285 | Neurospora crassa OR74A (finished) zinc-containing alcohol dehydrogenase (347 aa) [MASS=37295]	22.83	6	17.05	4	40.75	9	32.08	8	43.64	10	32.95	8	43.35	11	48.21	15	15.03	4	59.54	12	14.74	4	44.22	10	36.99	9	59.25	12	29.19	7
NCU09309 | Neurospora crassa OR74A (finished) proteasome component PRE2 (292 aa) [MASS=32171]	8.93	2			8.93	2			8.93	2									10.31	2			27.49	7	27.84	7			26.8	6
NCU09345 | Neurospora crassa OR74A (finished) no message in thiamine-1 (343 aa) [MASS=38198]	37.43	8	21.93	6	36.26	11	39.47	12	33.04	9	36.84	10	42.98	14	49.65	13	11.99	3	23.98	4	26.9	7	66.08	18	38.6	13	64.33	17	33.63	11
NCU09377 | Neurospora crassa OR74A (finished) B-regulatory subunit-1 (464 aa) [MASS=52627]													7.56	3
NCU09450 | Neurospora crassa OR74A (finished) 26S proteasome regulatory subunit rpn2 (1189 aa) [MASS=127965]	12.29	10	10.35	8	8.42	7	4.63	4	11.7	9			2.1	2					11.45	8	3.45	3	12.88	9	5.56	4	14.65	11
NCU09463 | Neurospora crassa OR74A (finished) leucine-6 (1124 aa) [MASS=126398]	3.74	3			4.63	3			3.74	3			14.6	11	4.13	4	4.81	3	11.49	8			8.28	6	9.88	7			13.54	11
NCU09468 | Neurospora crassa OR74A (finished) tubulin alpha-2 (450 aa) [MASS=49966]	14.7	4	16.93	5	13.14	4	13.14	4	9.58	3	11.8	3	19.6	6	12.54	4	12.54	4	22.05	5	6.46	2	26.73	6	14.92	5	30.29	7	8.46	3
NCU09475 | Neurospora crassa OR74A (finished) 40s ribosomal protein s5 (214 aa) [MASS=23680]	27.7	5	36.15	7	31.46	6	32.39	6	28.17	5	24.88	5							22.54	4	40.85	8	41.78	9	26.76	5	46.01	9	18.31	3
NCU09477 | Neurospora crassa OR74A (finished) ADP, ATP carrier protein (314 aa) [MASS=33888]	26.52	8	18.85	6	33.87	10	7.27	2	25	5	14.06	4					16.82	3			14.7	5	41.82	7	33.64	7	41.82	7	6.39	2
NCU09485 | Neurospora crassa OR74A (finished) chaperone dnaK (1006 aa) [MASS=108827]	5.47	4			4.18	3							5.47	4	4.21	3	2.99	2
NCU09602 | Neurospora crassa OR74A (finished) heat shock protein 70-1 (647 aa) [MASS=70553]	17.03	10	16.41	8	18.73	11	16.25	9	18.73	10	25.7	15	30.8	14	26.28	13	8.2	5	16.56	8	15.17	7	48.14	24	34.83	20	54.33	31	27.71	13
NCU09610 | Neurospora crassa OR74A (finished) sey-1 (863 aa) [MASS=96416]	5.57	4							6.03	4
NCU09693 | Neurospora crassa OR74A (finished) hypothetical protein (323 aa) [MASS=34654]			20.5	4							17.39	4
NCU09700 | Neurospora crassa OR74A (finished) T-complex protein 1 subunit beta (558 aa) [MASS=60702]					4.49	2	4.49	2	8.44	3
NCU09715 | Neurospora crassa OR74A (finished) alpha,alpha-trehalose-phosphate synthase (524 aa) [MASS=58806]									3.63	2			9.56	4	4.91	2
NCU09730 | Neurospora crassa OR74A (finished) kinesin-1 (929 aa) [MASS=102410]	9.7	7	2.91	2	4.96	4							2.91	2			2.91	2
NCU09740 | Neurospora crassa OR74A (finished) cell morphogenesis protein (2722 aa) [MASS=301737]	7.86	16	11.28	22
NCU09808 | Neurospora crassa OR74A (finished) dynamin-1 (802 aa) [MASS=88931]	4.87	3			3.37	2
NCU09842 | Neurospora crassa OR74A (finished) mitogen-activated protein kinase MAK1 (414 aa) [MASS=46773]	7.51	2	7.51	2											11.86	2
NCU09861 | Neurospora crassa OR74A (finished) Ser/Thr protein phosphatase (696 aa) [MASS=72997]													10.65	5	7.63	3
NCU09866 | Neurospora crassa OR74A (finished) thyroid hormone receptor interactor 12 (1973 aa) [MASS=215331]													1.67	2
NCU09873 | Neurospora crassa OR74A (finished) phosphoenolpyruvate carboxykinase (558 aa) [MASS=62055]	5.21	2			5.21	2			5.21	2											12.39	5			12.39	5			31.06	13
NCU10042 | Neurospora crassa OR74A (finished) enolase (439 aa) [MASS=47594]	29	8	24.66	7	52.97	17	43.61	14	55.48	17	37.21	11	40.87	14	41.69	15	16.89	5	19.18	4	39.95	12	55.71	15	42.47	14	58.9	16	40.18	13
NCU10051 | Neurospora crassa OR74A (finished) flavohemoglobin (466 aa) [MASS=51075]	11.18	3			20.86	6			18.92	5			37.42	12	22.9	8	9.25	3	21.51	6			40.22	11	44.59	14	27.96	9	38.49	11
NCU10058 | Neurospora crassa OR74A (finished) phosphoglucomutase 2 (555 aa) [MASS=59864]									6.68	3			25.81	9	20.79	4
NCU10066 | Neurospora crassa OR74A (finished) coatomer alpha subunit (1224 aa) [MASS=136400]	6.13	6	2.04	2	6.46	6			6.3	6			6.79	6	3.47	3	4.33	4									8.99	8
NCU11129 | Neurospora crassa OR74A (finished) carboxypeptidase s (597 aa) [MASS=66135]									4.03	2
NCU11181 | Neurospora crassa OR74A (finished) Ras superfamily GTPase (190 aa) [MASS=21583]			42.33	6							24.34	4			24.34	2
NCU11235 | Neurospora crassa OR74A (finished) polarity-defective 6 (929 aa) [MASS=101118]	2.8	2	11.75	8
